# Supplementary material for: DNA Methylation and Transcript Variant Analysis of CDKN2A Exon 2 Despite High Sequence Identity with CDKN2B Exon 2
Source: Int J Mol Sci. 2025 Jun 26;26(13):6128. doi: 10.3390/ijms26136128 (PMC12250293; doi:10.3390/ijms26136128)
Supplement: Supplementary file 1 [file ijms-26-06128-s001.zip]

Archive with 1 entries (1 files):
- ijms-3665617-supplementary.pdf
